# Supplementary material for: Polycystic ovary syndrome and psychological distress: Urban–rural comparison among reproductive-aged women in Bangladesh
Source: PLOS Glob Public Health. 2025 Dec 31;5(12):e0004937. doi: 10.1371/journal.pgph.0004937 (PMC12755767; doi:10.1371/journal.pgph.0004937)
Supplement: S1 Data — (XLSX) [file pgph.0004937.s001.xlsx]

## Sheet: Sheet1
How many menstrual periods have you had?	Hyperandrogenism	polycystic ovaries	Total PCOS	PCOS_Diagnosis_cat	Age	Age of menarche	Parity	Height_in_cm	Weight_in_kg	BMI_Total	BMI_Category	used to smoke or drinking alcohol	have any other disease	have any physical disability	family environment friendly?	Residential_Area_cat	Relationship status	educational qualification	occupational status	DASS1	DASS2	DASS3	DASS4	DASS5	DASS6	DASS7	DASS8	DASS9	DASS10	DASS11	DASS12	DASS13	DASS14	DASS15	DASS16	DASS17	DASS18	DASS19	DASS20	DASS21	Depression Total	Anxiety Total	Stress Total	ISI1	ISI2	ISI3	ISI4	ISI5	ISI6
0	1	0	1	0	24	13	1	148	37.5	17.1202	1	0	1	0	1	0	1	3	1	1	1	0	1	0	2	1	1	0	0	2	1	0	1	0	0	0	3	1	0	0	0	8	22	1	0	3	2	2	1
1	1	0	2	1	23	11	1	178	50.7	16.0018	1	0	0	0	1	0	1	3	1	0	1	0	1	0	1	0	1	1	0	0	0	0	0	1	0	0	1	0	3	0	0	14	6	2	3	1	1	3	3
0	0	0	0	0	30	12	0	154	61.6	25.974	3	0	0	0	1	1	3	3	3	1	1	0	1	0	1	0	1	1	0	1	1	0	0	1	0	0	2	0	0	0	0	8	14	1	3	2	2	2	2
0	1	1	2	1	25	15	1	186	76.6	22.1413	2	0	0	0	1	1	1	3	1	1	1	0	0	0	2	1	1	1	0	1	2	0	1	1	0	0	3	0	0	0	0	8	22	2	2	1	2	3	3
1	1	1	3	1	26	12	1	157	70.9	28.7638	3	2	0	0	1	1	2	3	1	1	0	2	1	1	3	0	2	0	0	3	3	1	0	1	2	0	2	0	1	3	18	6	28	2	2	3	4	4	3
1	1	1	3	1	23	11	1	175	61.6	20.1143	2	0	0	0	0	0	2	3	1	3	1	1	1	3	3	1	2	1	2	2	2	2	2	2	1	2	3	1	3	2	26	20	34	2	3	2	3	3	3
1	1	1	3	1	24	14	1	148	66.2	30.2228	4	0	0	0	1	0	1	3	1	0	1	1	1	0	1	0	0	1	2	1	3	1	2	1	0	2	3	2	3	0	12	18	20	3	2	1	2	2	3
0	0	0	0	0	25	12	1	187	60.7	17.3582	1	0	0	0	1	1	2	3	1	1	1	2	2	0	2	1	0	0	1	1	1	0	0	2	1	0	1	1	1	0	8	16	12	1	0	2	2	0	1
1	1	0	2	1	24	13	1	144	35.8	17.2647	1	0	1	0	1	1	2	3	1	1	0	2	1	1	2	2	1	2	1	1	2	0	2	1	1	2	3	2	3	3	20	22	24	2	2	3	2	3	2
0	1	1	2	1	23	12	1	165	56.3	20.6795	2	0	0	0	1	0	1	2	1	1	1	0	0	1	2	1	1	1	1	2	1	2	2	0	0	1	3	2	3	3	16	16	24	1	0	2	1	1	1
0	1	0	1	0	29	15	0	185	102.3	29.8904	3	0	0	0	1	0	3	4	3	1	0	1	1	1	1	0	2	1	1	1	2	2	1	0	0	1	2	1	3	0	12	12	20	2	2	2	2	1	2
0	1	1	2	1	19	13	1	153	41.7	17.8137	1	0	0	0	1	1	1	2	1	1	1	1	0	1	1	0	2	1	1	1	2	1	0	1	2	1	3	2	3	3	20	16	20	2	3	2	3	2	3
0	1	0	1	0	22	15	1	145	34.2	16.2663	1	0	2	0	1	1	1	3	1	1	1	0	0	0	2	1	1	1	0	1	1	2	2	0	1	3	3	1	0	0	12	8	22	1	1	2	2	1	1
1	0	0	1	0	20	13	1	176	58.3	18.821	2	0	2	2	2	1	1	3	1	1	1	3	1	1	0	2	0	0	1	1	1	0	1	2	0	1	1	1	3	0	12	20	10	2	2	2	3	3	2
1	1	1	3	1	22	13	1	188	67.4	19.0697	2	0	2	0	1	1	1	3	1	3	1	0	0	1	1	1	2	1	1	1	2	1	2	1	1	1	3	0	0	0	10	8	28	1	2	2	2	4	3
1	1	0	2	1	21	11	1	181	71.1	21.7026	2	0	0	0	1	1	1	3	1	1	0	1	0	0	1	1	1	1	1	2	1	1	3	1	0	1	3	1	3	0	8	14	24	1	2	2	3	3	2
0	1	0	1	0	21	12	1	160	47	18.3594	1	0	0	0	1	0	1	3	1	2	0	1	0	1	1	0	1	1	1	1	2	0	1	0	3	1	3	0	1	2	18	4	22	2	2	3	2	3	2
1	1	1	3	1	23	15	1	188	107.6	30.4436	4	0	0	0	2	0	1	2	1	2	0	1	2	2	1	1	2	0	2	3	1	0	1	3	1	0	2	1	3	0	12	20	24	2	2	3	2	3	3
0	1	0	1	0	21	12	1	183	74.7	22.3058	2	0	0	0	1	1	1	3	1	1	1	0	1	1	2	0	1	2	1	1	1	2	0	1	1	1	0	2	3	0	12	20	12	0	1	1	1	3	3
1	0	0	0	0	20	13	1	148	52.1	23.7856	2	0	0	0	1	0	1	3	1	1	0	1	0	0	2	1	2	1	1	1	1	2	2	2	0	1	3	0	0	3	16	8	24	0	0	2	0	0	0
0	0	0	0	0	21	11	1	185	59.5	17.385	1	0	0	0	1	0	1	3	1	1	1	0	0	1	1	1	2	0	0	2	0	1	1	1	2	0	0	1	0	2	12	8	14	1	2	2	1	0	0
0	1	0	1	0	22	14	1	159	60.8	24.0497	2	0	2	0	2	1	3	3	1	1	1	1	1	3	1	0	3	3	1	1	0	1	1	1	0	0	0	2	3	0	12	22	14	1	1	4	3	4	3
1	1	1	3	1	20	12	1	159	40.8	16.1386	1	0	0	0	1	0	1	3	1	3	1	1	1	0	1	0	3	2	2	2	1	0	1	1	1	1	1	0	3	0	10	16	24	1	2	2	3	3	2
0	0	0	0	0	22	13	1	156	72.4	29.7502	3	0	1	0	1	0	1	3	1	0	1	1	0	1	0	1	1	0	1	0	0	1	1	0	1	0	1	1	0	3	16	6	6	2	2	2	2	3	2
0	1	0	1	0	20	12	1	148	56.7	25.8857	3	0	2	0	1	0	2	3	1	2	0	0	2	0	1	1	1	0	1	0	1	3	1	1	2	2	0	0	0	3	22	8	12	2	1	3	2	2	3
0	1	0	1	0	22	15	1	185	63.5	18.5537	2	0	0	0	1	0	1	3	1	0	0	0	1	1	1	1	0	3	3	1	1	0	0	2	0	1	2	1	1	0	10	18	10	2	2	2	2	2	2
1	0	0	1	0	20	14	1	157	64.1	26.0051	3	0	2	0	1	0	1	3	1	0	1	1	0	2	2	1	0	1	1	1	0	0	1	0	2	0	0	1	0	3	18	8	8	2	1	3	2	3	3
0	1	0	1	0	21	13	1	164	82.2	30.5622	4	0	2	0	1	1	1	3	1	1	1	1	0	1	1	1	1	1	1	0	1	1	1	0	0	1	1	2	3	0	10	16	12	1	1	1	1	1	1
0	0	0	0	0	28	14	1	177	54.8	17.4918	1	0	0	0	1	1	1	3	1	0	1	1	0	0	0	1	0	0	1	0	0	0	0	1	0	1	0	1	0	0	6	8	0	1	0	0	1	0	0
0	0	0	0	0	24	11	1	167	47.7	17.1035	1	0	0	0	1	1	1	2	1	1	1	1	0	1	2	1	1	0	1	1	2	1	1	1	0	1	3	0	0	1	12	6	22	1	0	2	1	2	2
0	1	1	2	1	21	14	1	185	78.1	22.8196	2	0	0	0	1	0	1	3	1	1	1	1	1	1	1	2	3	1	1	3	1	0	2	2	2	1	2	1	3	3	18	22	26	0	0	3	4	4	4
0	1	0	1	0	19	11	1	182	106.1	32.0312	4	0	0	0	1	1	1	3	1	0	2	0	2	1	1	3	0	2	0	1	0	2	1	1	0	2	0	0	1	0	10	22	6	0	0	0	0	0	0
1	1	0	2	1	21	12	1	157	48.9	19.8385	2	0	0	0	1	1	1	3	1	1	2	0	1	1	1	3	2	2	0	2	3	2	2	2	1	3	3	2	1	3	20	26	28	2	1	2	1	1	0
1	1	1	3	1	22	11	1	178	61	19.2526	2	0	2	0	2	1	3	3	1	0	1	0	0	1	1	1	3	0	0	1	2	2	2	1	1	0	3	0	0	0	8	6	24	2	2	2	2	2	3
0	0	0	0	0	21	12	1	173	80.6	26.9304	3	0	2	0	1	0	1	3	1	2	2	0	2	1	1	3	1	2	0	0	1	2	0	1	0	1	2	2	1	0	8	26	14	2	1	2	2	2	2
1	1	1	3	1	20	13	1	162	75.5	28.7685	3	0	0	0	1	0	1	3	1	0	0	1	3	1	0	0	0	0	1	0	0	0	0	1	2	3	0	0	0	3	22	8	0	1	1	3	1	1	1
0	1	1	2	1	21	12	1	169	89.9	31.4765	4	0	1	1	1	1	1	3	1	0	0	1	1	1	1	1	3	2	1	2	2	1	2	1	2	2	3	3	1	3	22	18	26	4	1	4	4	4	4
0	1	0	1	0	25	14	1	147	50.9	23.555	2	2	0	0	1	1	3	3	1	1	2	0	1	2	2	1	1	0	0	1	0	1	0	2	1	1	1	1	3	0	10	20	12	2	1	4	3	3	4
1	1	1	3	1	36	13	0	171	80.3	27.4614	3	0	0	0	1	1	3	4	3	0	1	1	2	2	1	1	0	1	1	2	1	1	0	3	1	0	0	2	3	3	18	26	8	2	2	2	2	2	3
1	1	1	3	1	29	13	1	186	56.6	16.3603	1	2		0	1	0	2	4	3	2	1	1	1	0	2	2	2	2	1	1	2	0	2	1	1	2	3	2	3	3	16	24	28	2	0	3	3	1	2
0	1	0	1	0	22	12	1	161	47.2	18.2092	1	0	2	0	2	1	1	3	1	0	1	1	2	1	1	1	1	1	1	1	1	0	1	2	2	1	0	1	3	0	12	22	10	2	0	3	1	2	2
1	1	1	3	1	24	12	1	163	42.9	16.1466	1	0	2	0	1	1	2	3	1	2	0	1	1	1	1	0	1	1	1	1	2	2	1	1	1	2	2	2	3	1	18	16	20	1	2	2	3	2	3
0	0	0	0	0	27	12	1	154	50.2	21.1671	2	0	2	0	1	1	1	4	1	1	1	1	1	0	1	2	0	1	2	0	1	1	0	1	1	0	0	3	1	0	10	20	6	2	2	3	1	2	3
1	0	0	1	0	23	13	1	188	107.9	30.5285	4	0	1	0	1	1	3	3	1	0	1	0	0	1	1	2	0	0	1	2	1	1	0	1	1	0	0	0	0	2	12	8	8	0	0	0	1	0	1
1	1	1	3	1	24	12	1	169	77.7	27.2049	3	0	2	0	2	1	3	1	1	3	1	2	1	1	2	1	1	0	2	1	3	2	1	1	2	1	2	2	3	3	26	18	26	3	2	2	3	3	3
0	0	0	0	0	22	12	1	154	45.4	19.1432	2	0	0	0	1	0	1	3	1	2	1	1	2	0	1	1	2	1	2	1	0	1	1	3	2	1	0	1	2	0	14	22	14	0	0	0	0	0	0
0	0	0	0	0	24	14	0	148	37.1	16.9375	1	0	0	0	1	1	1	3	1	0	1	0	1	2	1	0	0	1	1	0	1	0	1	0	1	0	0	1	0	0	8	8	6	3	2	2	3	2	3
0	1	0	1	0	23	12	1	152	44.4	19.2175	2	0	0	0	0	0	2	2	1	1	1	0	0	1	2	1	1	2	2	1	0	1	1	1	1	0	0	3	3	0	10	22	12	1	1	1	1	3	2
0	0	0	0	0	23	12	1	160	42.9	16.7578	1	0	0	0	0	0	2	3	1	2	1	2	3	0	1	2	1	2	1	1	0	1	1	1	0	1	1	3	2	0	10	28	14	1	2	2	2	2	2
1	1	1	3	1	25	13	1	183	101.3	30.2487	4	2	1	0	1	1	2	3	1	1	0	1	1	0	0	0	1	1	1	2	1	0	2	1	1	3	3	0	3	3	18	12	20	3	2	2	3	4	4
1	1	0	2	1	28	14	1	147	35.9	16.6134	1	1	0	0	2	1	1	4	3	1	1	0	2	2	1	2	2	0	1	1	1	0	2	1	0	3	3	0	1	3	18	14	22	4	2	4	3	4	4
1	1	1	3	1	20	13	1	189	114.2	31.97	4	1	0	0	1	1	2	3	1	1	0	1	1	0	3	0	0	0	1	1	2	1	3	1	3	1	2	0	1	3	20	6	24	2	1	2	2	1	1
0	1	0	1	0	25	12	1	168	45.8	16.2273	1	0	1	0	1	1	3	3	2	0	0	1	1	2	1	1	1	3	1	1	0	0	1	1	0	1	0	2	3	0	10	22	8	2	2	3	2	3	3
1	1	1	3	1	22	14	1	170	96.4	33.3564	4	0	0	0	1	1	1	3	1	2	1	0	1	0	1	1	1	2	2	2	2	0	2	2	1	3	0	2	3	2	16	24	20	2	0	3	2	3	3
1	0	0	1	0	23	13	1	157	40.7	16.5118	1	0	1	0	1	1	2	3	1	0	1	1	2	1	2	2	1	1	1	2	1	0	0	1	0	0	1	2	3	1	8	24	14	2	1	3	3	3	3
0	0	0	0	0	24	13	1	179	60.4	18.8508	2	0	0	0	1	0	1	3	1	0	1	0	1	1	1	1	1	0	0	0	0	1	1	1	2	1	0	0	0	0	10	8	6	1	0	2	2	3	3
0	1	1	2	1	22	12	1	183	87	25.9787	3	0	1	0	1	0	1	3	1	1	0	2	1	1	2	1	0	0	2	1	0	2	2	1	0	0	0	1	0	1	16	8	12	1	1	1	1	1	0
0	1	0	1	0	25	13	1	178	107.4	33.8972	4	0	0	0	1	1	1	4	1	0	0	1	1	1	1	0	0	0	0	1	0	2	0	0	0	1	1	1	1	1	12	6	6	1	0	3	1	1	2
1	1	0	2	1	24	14	0	167	97.2	34.8525	4	1	1	0	2	0	3	4	1	0	2	1	0	1	1	1	2	0	0	2	3	0	1	1	1	0	3	0	0	0	6	8	24	1	1	2	3	3	2
1	0	0	1	0	24	13	1	188	96.9	27.4163	3	0	0	0	1	0	2	3	1	2	1	1	0	0	2	1	1	0	0	2	0	1	1	1	3	2	0	0	1	3	20	8	16	2	2	3	2	3	3
1	1	1	3	1	23	11	1	142	58.2	28.8633	3	0	0	0	1	1	1	2	1	0	1	0	0	1	1	0	1	1	2	2	0	1	2	3	3	1	0	1	3	3	22	18	12	3	1	3	2	2	3
0	0	0	0	0	25	14	1	142	44.2	21.9203	2	0	0	0	1	0	3	3	1	1	0	1	1	2	2	1	0	0	1	0	1	1	2	0	1	2	1	1	1	3	22	8	14	2	1	1	2	1	2
1	1	1	3	1	23	15	1	145	33.9	16.1237	1	0	0	0	1	0	1	3	1	1	1	0	0	1	0	0	1	1	0	1	0	3	1	1	1	1	0	1	0	0	12	8	8	2	2	2	2	2	3
0	0	0	0	0	24	11	1	172	78.1	26.3994	3	0	2	2	1	0	2	3	1	0	0	2	1	1	1	0	2	1	1	0	1	2	0	0	1	2	2	1	0	3	24	6	12	2	1	3	2	3	3
0	0	0	0	0	21	11	0	175	67.3	21.9755	2	0	0	0	1	0	1	3	1	1	0	2	0	1	0	1	0	1	1	1	0	1	2	3	0	0	1	2	3	0	10	20	10	2	0	3	2	3	3
0	0	0	0	0	22	13	1	143	36.3	17.7515	1	1	1	0	2	1	1	3	1	1	1	2	1	2	1	2	1	1	0	2	1	2	1	2	0	0	0	2	3	0	12	24	14	2	1	2	2	2	2
1	1	1	3	1	22	15	1	188	103	29.1421	3	0	0	0	1	1	2	3	1	2	1	1	0	0	1	1	1	0	0	2	2	1	3	1	1	2	2	1	0	3	16	8	26	2	2	3	2	2	3
1	1	0	2	1	25	14	1	159	62.9	24.8803	2	0	0	0	1	0	1	3	1	1	1	1	0	0	1	0	0	1	1	0	0	2	1	2	1	2	1	3	3	3	20	20	8	1	1	1	2	1	1
0	1	0	1	0	24	12	1	154	58.3	24.5826	2	0	2	0	1	1	2	3	1	1	2	2	1	1	0	2	1	1	1	2	3	2	1	1	0	0	3	2	3	0	12	24	22	2	1	3	2	2	3
1	0	0	1	0	23	15	1	177	57.5	18.3536	1	0	0	0	1	0	1	2	1	1	0	0	1	2	0	2	1	1	1	0	0	0	1	0	0	1	1	1	0	0	8	10	8	2	2	3	2	3	2
1	1	1	3	1	24	12	1	175	85.2	27.8204	3	0	2	0	1	0	3	4	1	1	1	0	0	1	2	1	0	3	2	1	1	1	0	3	0	1	1	1	3	0	10	24	12	2	2	3	3	4	4
1	1	1	3	1	25	15	1	184	56.1	16.5702	1	0	0	0	1	0	1	3	1	1	1	1	0	2	1	1	2	0	1	1	1	0	0	1	2	0	0	3	3	0	12	18	12	2	2	4	3	4	3
0	0	0	0	0	25	12	1	177	107.6	34.3452	4		0	0	0	0	1	3	1	0	1	1	1	1	1	1	2	0	0	0	0	2	2	1	0	1	0	0	0	0	10	8	10	1	3	1	2	1	2
0	0	0	0	0	23	14	1	173	51.3	17.1406	1	0	0	0	1	0	3	1	3	1	1	1	1	2	2	0	1	1	1	0	1	2	1	0	2	1	0	1	0	3	24	8	12	2	2	3	3	2	3
1	1	0	2	1	23	15	1	144	37.9	18.2774	1	0	0	0	1	0	3	2	3	3	1	0	2	1	3	1	1	3	2	1	2	1	2	1	2	2	3	2	3	3	22	26	30	1	0	3	3	1	2
1	1	1	3	1	21	11	1	189	103.1	28.8626	3	0	0	0	1	1	1	2	1	2	0	0	1	0	0	0	2	2	1	0	1	1	0	1	1	2	1	2	3	3	16	18	12	1	0	4	0	3	2
1	1	0	2	1	24	14	1	187	104.1	29.7692	3	0	2	0	1	1	3	2	3	1	1	2	2	1	2	0	2	1	0	2	1	1	1	1	2	2	3	2	2	3	22	18	24	2	1	3	3	2	3
1	0	0	1	0	23	15	1	167	58	20.7967	2	0	2	0	2	0	2	2	1	1	1	1	0	2	1	0	0	1	1	1	2	1	3	1	0	1	2	1	0	0	12	8	20	1	1	1	2	1	1
1	1	0	2	1	25	12	1	173	72.4	24.1906	2	0	0	0	1	1	1	3	1	1	1	2	0	1	1	1	3	2	2	1	2	1	1	1	2	2	3	2	3	3	26	20	24	2	3	3	3	2	3
1	1	0	2	1	25	14	1	160	71.9	28.0859	3	0	0	0	1	1	3	4	3	1	1	1	1	0	2	1	1	0	3	1	3	1	3	3	1	2	2	1	3	3	22	20	26	2	2	3	2	2	3
0	0	1	1	0	22	15	1	155	40.1	16.6909	1	0	0	0	1	1	1	2	1	1	1	0	1	1	2	0	2	0	1	1	0	0	1	1	1	1	0	0	1	1	10	8	14	2	3	3	3	2	3
0	0	0	0	0	23	12	1	161	44.9	17.3219	1	2	0	0	1	1	1	3	1	0	1	2	1	1	0	0	1	0	0	0	0	1	1	1	0	1	0	0	1	0	10	8	4	1	2	3	2	2	3
1	1	1	3	1	22	15	1	160	51.1	19.9609	2	0	0	0	1	1	1	3	1	2	1	1	0	1	3	1	1	1	3	2	3	0	2	2	1	0	3	1	3	0	12	18	32	3	2	3	2	3	3
1	1	1	3	1	24	13	1	179	86.9	27.1215	3	0	0	0	1	1	2	4	1	1	2	1	3	1	1	0	1	2	3	2	2	1	1	1	1	2	3	2	1	3	24	22	22	2	2	3	3	2	3
1	0	0	1	0	26	13	1	190	59.6	16.5097	1	0	0	0	1	0	3	4	3	0	1	0	1	1	0	1	1	3	1	1	0	1	0	2	1	0	1	2	3	0	8	26	6	2	3	2	2	2	3
0	1	1	2	1	22	12	1	142	42.3	20.978	2	1	0	0	2	0	2	2	1	1	1	0	0	0	3	1	0	1	1	1	3	1	1	1	2	1	3	2	3	3	16	18	24	3	3	2	2	2	3
0	1	1	2	1	21	11	1	142	44.3	21.9698	2	2	0	0	2	1	2	2	1	1	1	1	1	2	2	0	3	1	0	2	2	1	2	2	2	1	1	2	3	3	20	20	26	1	2	1	1	2	1
0	1	1	2	1	19	14	1	171	53	18.1252	1	0	0	0	0	1	2	3	1	1	2	1	0	0	1	1	1	1	0	2	3	2	1	1	1	1	3	2	3	3	16	20	24	3	2	4	1	3	3
1	1	1	3	1	23	12	1	169	94.6	33.1221	4	0	0	0	1	0	1	2	1	0	1	0	0	2	2	0	1	0	1	2	3	0	2	1	1	1	2	0	1	0	10	6	24	2	1	1	3	2	2
1	1	1	3	1	24	13	1	188	83.3	23.5684	2	0	1	0	1	1	1	3	1	1	1	2	1	0	1	2	1	2	1	1	1	0	2	3	2	0	3	1	3	0	10	26	20	2	2	3	3	2	3
0	1	0	1	0	26	12	1	145	39.4	18.7396	2	1	0	0	2	0	2	4	1	1	1	1	0	0	1	1	0	1	2	1	1	0	1	0	3	1	0	1	0	3	20	8	10	1	0	4	0	1	0
1	1	1	3	1	20	12	1	151	40	17.5431	1	1	0	0	1	1	1	2	1	0	1	1	1	0	1	1	2	2	2	1	1	1	2	1	1	1	3	2	3	0	12	22	20	2	3	2	2	3	4
0	0	0	0	0	23	14	1	149	60.7	27.3411	3	0	0	0	1	0	1	3	1	0	1	0	0	1	2	0	0	1	2	1	2	1	1	0	1	2	0	1	1	3	20	8	12	1	2	2	1	2	3
0	0	0	0	0	22	11	1	157	55.1	22.3538	2	1	2	0	2	1	1	3	1	1	1	1	2	1	0	1	1	1	2	2	0	1	1	2	0	1	1	1	3	0	12	22	12	1	1	1	2	1	2
0	0	0	0	0	28	15	1	188	123.2	34.8574	4	2	0	0	2	1	3	4	3	1	1	0	1	1	0	0	1	1	2	2	1	2	2	1	1	0	1	0	0	0	12	8	16	1	0	1	1	1	2
0	0	0	0	0	25	14	1	179	53.9	16.8222	1	0	0	0	2	1	1	3	1	1	2	2	0	1	1	0	1	1	0	2	1	0	1	0	1	0	0	1	0	1	10	8	14	2	2	3	2	2	2
0	1	0	1	0	28	11	1	145	37.2	17.6932	1	0	0	0	1	0	2	4	1	1	0	1	1	0	2	0	2	1	3	1	1	2	0	1	1	3	0	1	0	0	20	8	14	2	3	2	2	2	3
0	1	0	1	0	22	12	1	146	49	22.9874	2	0	2	0	2	0	1	2	1	0	1	1	1	1	1	2	0	1	1	1	0	1	0	2	0	0	1	2	3	0	8	24	6	1	1	3	2	2	2
1	1	1	3	1	23	15	1	161	50.2	19.3665	2	0	0	0	1	0	1	3	1	1	2	1	0	1	2	1	2	0	2	1	2	0	1	0	2	1	3	1	3	3	20	14	24	1	2	3	2	2	3
1	1	1	3	1	24	12	1	154	68	28.6726	3	1	0	0	2	1	2	2	1	0	0	1	1	0	1	2	1	1	2	1	0	1	0	2	2	0	0	1	2	3	18	18	6	2	1	3	1	1	1
1	1	1	3	1	25	13	1	177	93	29.685	3	2	2	0	2	1	3	3	3	2	0	1	1	1	2	0	1	1	2	3	1	1	3	0	3	1	2	0	0	3	24	4	28	2	3	3	2	2	3
1	1	1	3	1	23	12	1	162	78.2	29.7973	3	1	0	0	2	1	2	2	1	1	1	0	0	1	1	2	1	1	1	0	1	1	1	2	1	2	0	1	3	3	18	20	10	3	3	2	2	3	2
1	1	1	3	1	31	13	1	141	34.7	17.4539	1	0	0	0	2	1	3	4	2	2	0	1	1	0	3	1	1	0	2	3	2	1	1	1	1	2	3	0	0	2	18	6	30	1	1	2	1	0	0
0	1	1	2	1	25	12	1	170	47.5	16.436	1	0	0	0	2	0	1	3	1	1	1	2	1	0	1	1	1	1	1	2	1	1	2	2	2	3	3	1	3	0	18	20	22	1	2	2	2	2	2
1	1	1	3	1	24	12	1	143	36.7	17.9471	1	0	0	0	1	0	1	3	1	2	1	2	1	2	1	1	1	3	0	1	1	1	1	0	0	1	0	1	3	0	12	20	14	3	2	4	3	3	3
0	0	0	0	0	23	14	1	140	31.4	16.0204	1	0	0	0	1	0	1	2	1	1	1	1	0	0	2	0	2	1	1	0	0	0	1	0	2	0	0	0	2	1	10	8	12	2	2	2	1	1	2
1	0	0	1	0	26	14	1	162	82.6	31.4739	4	0	0	0	1	1	3	4	1	2	1	1	0	0	1	0	0	1	2	1	1	0	0	1	1	1	2	2	0	1	12	10	14	1	1	1	1	2	2
0	1	0	1	0	23	12	1	176	72.7	23.4698	2	0	2	0	1	0	1	3	1	1	0	1	1	1	1	1	1	1	1	1	1	2	1	0	0	0	0	1	0	0	10	8	12	2	2	2	2	2	2
0	1	0	1	0	24	12	1	185	56	16.3623	1	0	0	0	2	0	2	3	1	1	0	1	0	1	1	1	2	0	2	3	2	1	2	0	1	0	2	1	0	0	12	4	26	1	2	2	2	2	2
1	1	1	3	1	24	12	1	173	92.4	30.8731	4	0	0	0	1	1	1	3	1	3	1	1	0	1	1	3	1	1	2	2	1	1	1	1	1	0	3	2	2	3	18	20	24	2	3	2	2	3	3
1	1	1	3	1	24	13	1	178	57.2	18.0533	1	0	0	0	1	1	1	3	1	2	1	1	2	1	3	0	2	1	0	1	2	0	2	3	2	0	3	1	3	0	8	22	30	2	1	3	3	3	3
1	1	1	3	1	27	13	1	165	47.1	17.3003	1	0	0	0	1	0	1	4	1	1	0	2	1	0	0	2	1	2	1	1	1	0	0	1	1	0	0	1	3	1	10	20	8	3	2	3	4	3	3
1	0	0	1	0	24	15	1	173	61.4	20.5152	2	0	0	0	1	0	1	3	1	1	1	1	1	2	1	0	1	0	2	1	2	0	1	1	1	2	1	0	1	3	22	8	16	1	2	2	1	2	2
1	1	1	3	1	24	13	1	184	87.3	25.7857	3	0	0	0	1	0	1	3	1	2	2	1	1	0	1	1	0	2	1	1	0	0	1	1	0	1	1	2	3	0	6	24	12	3	1	3	3	2	3
0	1	0	1	0	22	12	1	173	59.6	19.9138	2	0	0	0	1	0	1	3	1	0	1	0	1	1	2	1	2	2	2	1	1	1	0	1	0	1	0	2	3	0	10	22	12	2	1	2	2	1	1
1	1	1	3	1	24	14	1	156	45.4	18.6555	2	0	0	2	2	1	1	4	1	2	1	0	1	1	3	1	2	2	0	1	1	0	2	2	2	1	3	1	3	0	8	22	28	1	1	2	2	1	2
1	1	1	3	1	22	13	1	178	51.2	16.1596	1	0	0	0	1	1	1	3	1	2	0	1	0	1	1	0	2	2	1	3	2	1	3	3	2	1	2	1	3	3	20	18	30	1	2	1	2	1	2
0	0	0	0	0	28	13	1	172	66.4	22.4446	2	0	0	0	1	0	1	3	1	1	1	1	1	1	2	0	3	1	1	1	2	2	3	0	0	1	2	0	1	3	18	8	28	1	1	1	1	1	1
0	1	1	2	1	23	12	1	189	83.3	23.3196	2	0	0	1	0	0	1	3	1	3	0	1	1	2	1	1	2	0	1	2	2	2	3	2	0	3	2	1	3	0	18	16	30	1	2	4	3	1	2
0	1	0	1	0	22	12	1	171	48.8	16.6889	1	0	2	2	1	0	1	3	1	1	1	0	0	0	1	0	2	1	1	1	0	2	0	0	1	0	1	1	0	0	8	6	12	1	2	1	2	1	2
1	0	0	1	0	22	13	1	140	31.6	16.1224	1	0	0	0	1	0	1	3	1	0	1	2	1	0	1	1	0	0	1	1	1	0	2	0	2	0	0	1	0	0	10	8	10	1	1	2	1	2	1
0	0	0	0	0	22	12	1	184	110.6	32.6678	4	0	2	0	2	0	1	2	1	1	2	2	0	1	2	1	2	0	1	1	0	0	1	0	1	0	0	0	1	0	10	8	14	2	1	3	2	2	3
0	0	0	0	0	22	13	1	180	85.9	26.5123	3	0	0	0	1	0	1	3	1	2	2	1	0	1	1	1	1	0	1	2	1	0	0	0	2	0	0	0	1	3	16	8	14	2	2	3	3	3	3
0	1	0	1	0	24	12	1	159	42.1	16.6528	1	0	0	0	1	0	3	3	1	3	0	2	1	0	0	0	1	2	0	1	1	1	0	1	1	0	1	0	0	1	10	8	14	1	2	3	2	2	3
1	1	0	2	1	22	13	1	157	80.9	32.8208	4	0	0	0	1	1	1	2	1	1	0	1	0	1	1	1	2	0	0	2	2	2	2	0	0	1	3	1	0	3	16	4	26	1	1	2	1	2	2
1	1	0	2	1	25	14	1	188	67.5	19.098	2	0	2	0	1	0	1	3	1	1	1	1	3	2	2	1	3	1	0	1	1	0	1	1	2	0	2	2	3	3	16	24	22	3	2	4	3	3	3
0	1	1	2	1	22	12	1	187	70.4	20.1321	2	0	2	0	2	0	1	3	1	1	0	1	1	2	2	2	3	0	2	3	3	3	2	2	1	1	2	1	3	0	20	18	32	2	2	3	3	3	3
1	0	0	1	0	24	14	1	151	78.4	34.3845	4	0	0	0	1	1	1	3	1	1	1	1	0	0	2	1	1	1	0	1	1	2	0	0	1	0	0	1	0	1	10	8	12	1	2	1	2	2	1
1	1	1	3	1	25	13	0	158	49.2	19.7084	2	0	0	0	1	0	3	3	3	2	2	1	3	0	2	3	2	1	1	2	3	0	2	2	1	3	3	1	2	3	18	28	32	2	2	1	2	1	2
0	0	0	0	0	24	15	1	178	84	26.5118	3	0	2	0	1	0	1	4	1	1	0	0	1	2	1	0	2	0	0	1	1	1	1	1	1	1	0	0	1	3	16	6	14	3	3	3	3	3	3
0	0	0	0	0	26	12	1	182	96.8	29.2235	3	0	2	0	1	0	3	4	1	2	1	1	1	0	1	1	0	0	1	1	1	2	1	0	2	3	0	1	0	1	20	8	12	2	1	3	2	3	3
1	1	0	2	1	22	13	1	163	71.4	26.8734	3	0	0	0	1	1	1	3	1	1	2	0	1	1	2	3	1	1	2	0	1	0	0	2	0	2	0	0	2	3	16	22	10	1	1	2	2	1	2
1	1	0	2	1	23	14	1	186	62.8	18.1524	1	0	0	0	1	1	1	3	1	2	1	0	0	0	2	1	2	0	1	1	1	2	2	1	3	2	3	1	0	3	22	8	26	1	1	1	1	2	1
0	0	0	0	0	23	15	1	149	65.5	29.5032	3	0	0	0	1	0	1	3	1	1	1	0	0	1	1	1	0	0	1	0	0	2	1	1	3	2	0	1	0	3	24	8	6	2	2	2	2	2	3
1	1	1	3	1	23	12	1	151	50.9	22.3236	2	0	0	0	1	0	1	3	1	2	1	1	2	2	1	2	2	1	0	3	3	3	2	2	2	1	2	1	3	1	20	24	30	2	2	3	3	3	3
1	1	0	2	1	23	15	1	177	51.8	16.5342	1	0	2	2	2	1	1	3	1	1	1	1	1	1	2	0	3	1	1	2	2	0	2	0	2	2	3	1	0	3	20	8	30	1	1	1	2	1	2
1	1	0	2	1	22	14	1	149	37	16.6659	1	0	0	0	1	0	1	3	1	3	1	0	1	2	2	1	2	3	0	3	3	1	2	2	0	3	3	2	3	3	18	26	36	2	2	2	1	1	2
0	0	0	0	0	23	12	1	174	86	28.4053	3	0	2	2	2	0	1	3	1	3	0	1	0	2	2	1	0	1	2	1	1	1	0	0	1	2	0	1	0	3	24	6	14	3	2	4	3	3	3
0	0	0	0	0	23	13	1	182	77.7	23.4573	2	0	0	0	1	1	1	3	1	1	2	0	2	2	2	1	1	1	1	1	1	0	0	1	1	1	0	2	3	0	10	24	12	2	2	2	2	2	2
1	0	0	1	0	25	14	1	190	110.2	30.5263	4	0	0	0	1	1	1	3	1	2	1	0	2	1	1	1	2	1	1	2	1	0	0	2	1	1	0	3	3	0	8	26	16	2	2	1	2	2	1
1	0	0	1	0	23	13	1	162	83.6	31.8549	4	0	0	0	1	1	2	4	1	2	0	0	1	1	1	0	0	0	1	1	0	0	2	1	1	1	1	1	0	0	8	6	14	1	1	2	1	1	2
1	1	0	2	1	21	15	1	140	51.3	26.1735	3	0	0	0	1	1	2	3	1	1	1	0	1	2	2	0	2	1	1	3	2	0	2	1	1	1	3	0	0	3	16	8	30	2	2	3	2	2	3
0	0	0	0	0	22	14	1	162	48.7	18.5566	2	0	0	2	1	0	1	3	1	2	1	0	1	1	2	0	1	1	1	3	1	3	2	0	1	1	2	0	1	3	20	8	26	1	1	2	1	2	2
1	1	0	2	1	23	13	1	155	40.4	16.8158	1	0	0	0	1	1	1	3	1	3	1	0	3	2	2	1	1	3	1	2	3	2	2	1	1	1	1	2	3	3	20	28	28	2	1	1	2	1	2
0	0	0	0	0	23	15	1	140	32.8	16.7347	1	0	1	0	1	0	1	3	1	1	1	0	1	2	2	1	1	0	0	1	3	0	2	0	1	1	2	1	0	0	8	8	24	1	1	1	1	2	1
0	0	0	0	0	24	14	1	176	77.7	25.0839	3	0	0	0	1	0	2	3	1	1	1	0	0	1	1	1	1	1	1	1	0	3	1	1	3	1	1	0	0	3	24	8	12	3	1	2	3	2	3
0	0	0	0	0	24	11	1	173	49.7	16.606	1	0	2	0	1	0	2	3	1	1	0	0	0	1	2	1	3	0	2	2	3	2	3	0	2	0	3	1	1	3	20	6	34	3	2	4	4	2	2
0	0	0	0	0	25	15	1	151	41.3	18.1132	1	0	0	0	1	0	1	3	1	3	2	1	0	1	1	1	2	0	1	1	2	2	2	0	0	1	2	0	1	0	12	8	26	1	2	1	2	2	1
1	1	0	2	1	26	14	1	160	43.1	16.8359	1	0	0	0	1	1	3	4	1	2	1	1	1	2	1	1	1	2	3	2	3	2	2	3	3	1	3	2	3	3	30	26	28	3	2	3	3	3	3
1	0	0	1	0	24	13	1	157	68.1	27.6279	3	0	0	0	1	0	2	3	1	1	1	1	3	1	2	1	1	1	0	2	0	1	1	2	0	1	1	1	3	0	8	24	16	1	2	1	2	1	2
1	1	1	3	1	24	12	1	146	36.6	17.1702	1	0	0	0	2	1	1	3	1	2	1	2	1	2	2	2	3	0	1	3	3	2	3	1	2	3	2	2	2	0	24	18	36	3	3	3	4	2	4
1	1	0	2	1	25	13	1	156	60.1	24.6959	2	0	0	0	1	0	1	4	1	1	1	1	0	0	3	1	1	1	1	1	2	1	1	3	1	3	3	1	3	3	20	20	24	2	2	3	2	2	3
0	0	0	0	0	23	14	1	161	50.9	19.6366	2	0	2	0	1	0	1	3	1	2	0	1	1	0	2	0	0	1	1	1	0	2	3	0	1	3	0	1	0	3	22	6	16	2	2	3	3	2	2
0	0	0	0	0	23	12	1	162	49.1	18.709	2	1	2	0	2	0	3	1	3	1	0	1	1	0	1	1	2	1	1	3	3	3	2	3	1	2	3	1	3	1	18	20	30	3	3	2	3	3	3
1	1	1	3	1	25	14	1	162	47.3	18.0232	1	1	1	0	1	1	2	3	1	2	1	1	1	0	2	0	1	1	1	1	2	1	2	2	2	3	2	1	3	3	22	18	24	4	2	2	4	3	4
1	1	1	3	1	30	13	1	188	64.9	18.3624	1	0	0	0	0	1	2	4	2	2	2	1	0	3	1	2	2	1	1	1	2	2	2	0	1	2	3	1	3	1	22	18	26	2	1	4	2	3	2
1	0	0	1	0	25	15	1	157	42.2	17.1204	1	2	1	0	2	1	3	3	1	1	1	1	1	0	1	2	1	1	1	0	1	1	1	3	0	0	0	2	1	1	8	22	10	4	2	3	2	3	4
1	1	1	3	1	25	11	1	168	71.3	25.2622	3	2	2	0	2	1	2	4	2	0	2	0	1	1	2	2	1	1	2	1	0	2	0	1	1	2	0	3	2	3	22	24	8	1	2	1	2	1	2
1	1	1	3	1	24	12	1	141	62.3	31.3365	4	0	0	0	1	1	1	3	1	1	2	1	3	1	0	1	1	2	1	1	0	1	1	1	1	0	1	1	2	0	10	24	10	2	2	2	3	3	2
1	1	1	3	1	24	13	1	159	41.9	16.5737	1	0	0	0	1	1	1	3	1	2	3	1	1	1	0	1	2	1	2	3	1	1	2	1	2	3	2	2	1	2	24	20	24	3	2	1	2	2	3
0	1	0	1	0	23	11	1	163	43.3	16.2972	1	0	1	1	2	1	1	3	1	0	1	0	2	1	1	1	1	2	2	1	1	1	1	1	2	0	0	2	2	0	12	22	10	1	0	1	2	0	0
0	0	0	0	0	31	13	1	146	74.2	34.8095	4	0	0	0	1	1	2	4	2	0	0	2	0	1	0	1	0	0	1	0	0	0	0	1	1	0	0	0	2	1	12	8	0	0	0	0	0	0	0
0	1	1	2	1	26	12	1	143	33.6	16.4311	1	0	2	0	0	1	2	4	2	1	1	1	1	0	2	1	1	2	1	2	2	2	3	2	2	2	2	1	3	3	22	22	26	2	0	1	1	1	2
1	1	1	3	1	33	13	0	167	49.6	17.7848	1	0	0	0	1	1	3	4	2	1	2	1	3	0	1	2	1	1	1	3	2	2	2	2	3	2	3	3	2	3	24	30	26	0	0	1	0	0	0
0	1	0	1	0	34	11	0	161	72.6	28.0082	3	2	0	0	2	0	2	4	2	0	1	1	1	0	1	0	1	0	1	2	0	1	1	1	2	3	0	0	0	2	20	6	10	2	2	1	2	1	2
0	1	0	1	0	24	14	1	169	51.4	17.9966	1	1	1	2	1	1	3	1	2	1	1	3	0	2	2	1	1	1	0	1	1	0	0	1	1	0	0	0	0	0	12	8	12	2	2	2	2	1	2
0	1	0	1	0	25	11	1	150	53.7	23.8667	2	0	0	0	1	0	1	3	1	1	1	1	0	2	1	0	0	0	1	1	1	0	0	0	2	2	1	1	1	3	22	6	10	0	1	0	0	0	0
1	1	1	3	1	22	11	1	178	76.7	24.2078	2	0	0	0	1	1	1	3	1	1	0	1	1	1	2	2	1	1	2	3	2	2	1	2	1	3	3	1	3	2	24	20	26	2	3	2	2	2	3
0	1	0	1	0	24	14	1	179	88.8	27.7145	3	0	2	0	2	0	3	3	1	1	1	1	1	0	1	2	0	1	1	2	3	0	3	0	0	1	3	2	3	0	6	20	26	2	1	2	2	1	1
0	1	1	2	1	24	13	1	145	59.1	28.1094	3	0	1	0	1	1	2	3	1	3	1	3	0	3	1	1	3	0	0	1	2	1	1	1	2	0	2	0	1	0	18	8	26	4	3	2	4	3	3
1	1	1	3	1	25	12	1	168	61.8	21.8963	2	0	0	0	0	1	1	3	1	2	1	1	2	0	0	1	2	2	2	1	0	2	0	2	1	3	1	2	3	2	22	26	12	3	0	2	3	2	3
1	1	1	3	1	24	11	1	149	54.5	24.5484	2	0	0	0	2	1	1	2	1	1	2	2	1	1	1	3	1	1	1	3	1	1	2	2	2	1	3	2	0	1	18	22	24	2	1	1	2	3	3
0	0	0	0	0	38	12	1	187	66.7	19.074	2	0	2	2	0	0	3	4	2	2	1	0	0	1	1	1	3	1	1	1	2	1	2	0	2	1	2	1	0	3	18	8	26	2	1	2	2	1	3
0	1	1	2	1	24	11	1	168	68.4	24.2347	2	0	0	0	0	0	3	3	1	1	0	0	1	1	0	2	2	1	2	2	1	2	1	3	2	0	3	2	3	3	20	24	20	2	0	3	3	2	3
1	1	1	3	1	23	13	1	171	62.5	21.3741	2	0	2	0	1	1	1	2	1	2	1	0	3	1	2	1	2	1	0	1	2	1	1	2	1	3	3	1	3	3	18	24	26	3	2	3	3	2	3
0	0	0	0	0	24	13	1	181	67.3	20.5427	2	0	0	0	1	0	2	3	1	2	1	1	0	2	2	1	1	1	1	1	3	0	2	0	0	1	2	1	0	3	16	8	26	1	1	1	1	2	1
0	0	0	0	0	21	15	1	157	60.1	24.3823	2	0	1	0	1	0	1	3	1	0	1	1	2	2	2	1	0	2	1	0	1	1	0	1	1	0	1	1	3	0	12	22	8	0	0	0	0	0	0
1	1	1	3	1	21	12	1	182	111.3	33.601	4	0	0	0	1	1	2	2	3	1	1	1	1	2	1	0	0	0	0	1	0	0	1	1	1	0	0	2	1	0	8	12	8	1	2	3	3	2	3
0	0	0	0	0	24	13	1	181	83.5	25.4876	3	0	2	0	2	1	3	3	1	2	1	1	1	0	2	1	3	0	1	1	1	2	3	1	0	1	2	0	0	0	10	8	28	3	4	2	2	3	1
1	1	1	3	1	22	12	1	144	62.8	30.2855	4	1	0	0	2	1	2	3	1	1	1	2	1	1	1	1	2	3	0	1	2	1	1	1	0	1	0	2	1	0	10	20	16	3	3	3	3	3	3
1	1	1	3	1	25	11	1	159	59.1	23.3772	2	2	1	0	1	1	3	3	3	2	2	1	2	1	1	1	2	1	2	2	1	2	2	2	1	2	1	1	3	3	24	24	22	3	2	3	2	3	4
0	0	0	0	0	24	15	1	170	49.7	17.1972	1	0	2	1	2	0	2	3	1	1	1	1	1	1	2	1	2	0	1	0	2	0	0	0	0	2	3	1	0	0	10	8	20	1	1	2	2	2	2
1	1	1	3	1	23	11	1	152	50.6	21.901	2	0	0	2	2	1	1	2	1	2	1	2	1	1	3	2	1	1	0	1	1	1	3	2	1	1	2	2	3	0	12	24	26	3	4	4	4	3	3
1	0	0	1	0	24	15	1	164	57.2	21.2671	2	2	2	2	2	0	1	2	1	1	1	0	1	0	1	0	0	1	1	1	1	1	0	0	0	1	1	2	0	0	6	10	10	3	2	3	2	2	2
0	0	0	0	0	24	13	1	185	87.1	25.4492	3	0	0	0	1	0	3	4	2	0	0	1	0	0	0	0	0	1	1	1	2	0	0	1	0	1	0	2	3	2	10	14	6	2	1	2	2	2	2
1	1	1	3	1	22	14	1	143	59.3	28.999	3	2	1	0	1	1	1	3	1	1	0	1	1	1	0	2	1	3	0	1	2	2	1	1	0	1	1	2	1	3	16	20	14	2	3	1	2	1	2
1	1	1	3	1	21	13	1	188	79.8	22.5781	2	0	1	0	0	1	2	3	1	2	0	1	1	1	1	1	2	3	0	1	1	1	0	1	0	1	0	2	1	3	14	18	14	3	3	3	4	4	4
0	0	0	0	0	18	15	1	164	47.2	17.5491	1	0	1	0	1	0	1	2	1	1	0	1	1	0	1	0	1	1	1	2	1	2	2	1	1	0	1	0	1	1	12	8	18	3	2	4	3	3	3
0	0	0	0	0	20	13	1	187	60.6	17.3296	1	1	1	2	1	0	1	2	1	2	0	1	1	0	1	3	1	2	0	0	1	1	1	1	0	0	1	1	3	1	6	22	14	1	1	1	1	2	1
1	1	1	3	1	27	12	1	165	48.3	17.741	1	1	1	0	1	1	1	2	1	2	3	1	1	1	2	2	2	2	2	3	1	0	3	1	0	0	2	2	3	1	10	28	30	3	3	3	3	3	3
1	1	1	3	1	30	14	1	167	82.6	29.6174	3	0	1	0	1	1	3	4	3	1	2	1	1	0	0	3	1	1	0	1	1	1	2	1	0	1	1	0	1	0	6	18	14	1	2	1	1	1	2
0	0	0	0	0	25	13	1	165	43.9	16.1249	1	1	1	1	0	0	2	3	1	1	0	1	1	1	1	0	1	1	0	0	1	2	1	1	0	1	0	0	1	1	12	8	10	2	2	1	2	1	2
1	1	1	3	1	28	11	1	156	47.5	19.5184	2	0	2	0	0	1	1	4	2	2	1	1	1	1	1	2	2	3	0	1	3	2	2	1	0	1	2	1	2	3	16	22	26	2	2	2	2	2	2
1	1	1	3	1	29	15	1	190	79.7	22.0776	2	2	2	1	2	1	3	4	2	1	2	1	1	1	1	2	3	2	1	1	1	0	2	1	0	1	3	1	3	3	14	24	24	2	3	3	3	3	3
0	0	0	0	0	30	11	1	167	57.6	20.6533	2	0	0	0	2	1	2	1	3	0	3	1	1	1	1	3	0	1	0	1	0	2	0	1	0	1	0	2	1	0	10	24	4	3	2	3	3	3	3
1	1	1	3	1	31	13	1	188	64.7	18.3058	1	2	2	2	2	1	3	4	2	1	1	1	1	1	2	1	1	3	0	2	3	1	2	1	1	3	2	2	1	3	20	20	26	3	2	3	3	3	3
1	1	1	3	1	28	14	1	143	58.5	28.6078	3	0	0	0	1	1	2	3	1	1	2	1	1	1	0	1	1	1	0	2	0	1	0	2	0	2	1	1	3	3	16	22	10	2	2	2	2	2	2
0	0	0	0	0	28	12	1	159	56.5	22.3488	2	0	0	1	2	0	1	4	2	1	3	1	1	1	1	2	1	2	0	2	0	1	1	1	0	2	0	2	1	3	16	24	12	2	2	2	2	2	2
1	1	1	3	1	21	15	1	173	48.9	16.3387	1	0	1	2	1	1	1	3	1	2	1	1	1	1	2	1	1	1	0	3	1	0	2	1	2	1	3	3	1	3	16	18	28	4	4	4	4	4	4
0	0	0	0	0	35	14	1	177	77	24.5779	2	0	1	0	0	1	3	1	3	2	3	1	1	1	1	0	0	2	0	2	1	1	0	1	0	1	1	2	2	1	10	22	14	0	0	0	0	0	0
1	1	1	3	1	37	11	1	158	45.9	18.3865	1	0	1	0	1	1	3	1	3	1	1	1	1	1	1	3	3	1	0	1	3	2	2	3	0	1	3	2	3	3	16	28	28	2	2	1	2	1	1
1	1	1	3	1	25	13	1	170	51.8	17.9239	1	0	0	0	1	0	1	2	1	2	1	1	1	1	2	2	1	1	0	2	2	1	2	2	0	1	3	3	2	3	14	24	28	1	1	1	0	1	1
1	1	1	3	1	23	11	0	176	96.2	31.0563	4	0	2	0	1	1	3	2	1	0	2	1	1	1	1	3	2	2	0	0	1	2	0	1	0	1	0	3	1	1	12	26	8	2	2	3	3	2	3
0	0	0	0	0	27	13	1	162	50.9	19.3949	2	0	0	0	2	0	3	3	1	1	1	1	0	1	0	1	1	0	0	1	0	2	1	0	3	1	0	1	0	3	22	6	8	2	1	3	2	2	1
0	1	1	2	1	23	12	1	165	50.6	18.5859	2	0	0	0	1	0	1	3	1	2	1	0	3	2	2	2	2	2	0	3	1	1	3	1	2	2	2	2	3	3	20	28	30	1	0	4	4	3	3
1	1	1	2	1	24	14	1	184	80.5	23.7772	2	0	0	0	1	1	1	2	1	2	2	1	1	0	3	2	1	1	2	2	3	1	3	2	1	3	1	1	3	2	20	24	30	4	3	4	3	3	3
1	1	1	3	1	22	14	1	169	81.3	28.4654	3	0	0	0	2	1	2	2	1	3	2	0	1	3	1	0	2	0	2	3	3	3	1	0	0	0	2	0	1	1	18	8	30	3	3	2	3	2	3
0	1	0	1	0	27	11	0	169	46.9	16.421	1	0	1	0	1	1	3	3	3	1	1	1	1	1	1	1	1	1	1	0	0	1	2	2	1	0	0	1	3	0	10	20	10	1	1	1	2	3	3
1	1	1	3	1	22	13	1	152	50.9	22.0308	2	0	0	0	0	1	1	3	1	3	1	0	1	0	3	2	1	3	0	1	3	0	2	2	0	0	2	1	3	0	0	26	30	2	3	3	2	3	3
0	1	1	2	1	23	12	0	152	57.8	25.0173	3	0	0	0	0	1	1	3	3	2	1	1	1	1	2	0	3	1	1	3	1	3	3	0	2	1	1	0	1	3	24	8	30	2	3	3	2	3	2
0	0	0	0	0	24	15	0	151	52.9	23.2007	2	0	0	0	0	0	3	4	3	1	1	0	2	0	0	1	1	1	1	1	0	1	0	3	0	1	1	3	3	0	6	28	8	2	1	2	3	1	2
0	0	0	0	0	27	11	1	179	84	26.2164	3	0	1	0	0	0	2	3	2	3	1	1	1	0	2	1	1	3	2	2	3	1	2	2	0	1	3	1	2	0	10	22	32	2	3	2	2	1	2
[truncated: 2 more columns]
